# Supplementary material for: Linear Multiplication Beyond Geiger Mode Threshold in Ge-on-Si Avalanche Photodiode
Source: Micromachines (Basel). 2026 Jun 15;17(6):726. doi: 10.3390/mi17060726 (PMC13304103; doi:10.3390/mi17060726)
Supplement: Supplementary file 1 [file micromachines-17-00726-s001.zip]

Archive with 1 entries (1 files):
- micromachines-4284360-supplementary.pdf
